# Supplementary material for: ERα-related chromothripsis enhances concordant gene transcription on chromosome 17q11.1-q24.1 in luminal breast cancer
Source: BMC Med Genomics. 2020 May 14;13:69. doi: 10.1186/s12920-020-0729-7 (PMC7222439; doi:10.1186/s12920-020-0729-7)
Supplement: Supplementary file 2 — Additional file 2: Table S1. Frequencies of dense-ERα-binding-site related chromosomal rearrangements in five targeted regions. Table S2. Primer sequences used in Nanopore sequencing. Table S3. Primer sequences used in CRISPR/Cas9 experiments. Table S4. Primer sequences used in copy-number analysis. Table S5. Demographic and clinical characteristics of CTC patient samples. [file 12920_2020_729_MOESM2_ESM.xlsx]

## Sheet: Table S1
Table S1. Frequencies of dense-ERα-binding-site related chromosomal rearrangements in five targeted regions
ID	mids	chr	hub.2M.start	hub.2M.end	Reg A_17q11.1	Reg B_17q12	Reg C_17q21.2	Reg D_17q21.31	Reg E_17q22	NC_14
order1_chr1	6959005	chr1	5959005	7959005	.	.	.	.	.	.
order2_chr1	25932083	chr1	24932083	26932083	.	.	.	.	.	.
order3_chr1	51919464	chr1	50919464	52919464	.	.	.	.	.	.
order4_chr1	83089550	chr1	82089550	84089550	.	.	.	.	.	1
order5_chr1	111462181	chr1	110462181	112462181	.	.	.	.	.	.
order6_chr1	151931852	chr1	150931852	152931852	.	.	.	.	.	.
order7_chr1	179106294	chr1	178106294	180106294	.	.	.	.	.	.
order8_chr1	206020699	chr1	205020699	207020699	.	.	.	.	.	.
order9_chr1	235800516	chr1	234800516	236800516	.	.	.	.	.	.
order10_chr2	12931890	chr2	11931890	13931890	.	.	.	.	.	.
order11_chr2	42713136	chr2	41713136	43713136	.	.	.	.	.	.
order12_chr2	71630322	chr2	70630322	72630322	.	.	.	.	.	.
order13_chr2	101385364	chr2	100385364	102385364	.	.	.	.	.	.
order14_chr2	130563829	chr2	129563829	131563829	.	.	.	.	1	.
order15_chr2	160320360	chr2	159320360	161320360	.	.	.	.	.	.
order16_chr2	190099512	chr2	189099512	191099512	.	.	.	.	.	.
order17_chr2	215928095	chr2	214928095	216928095	.	.	.	.	.	.
order18_chr2	235807046	chr2	234807046	236807046	.	.	.	.	.	.
order19_chr3	13687080	chr3	12687080	14687080	.	.	.	.	.	.
order20_chr3	41866161	chr3	40866161	42866161	.	.	.	.	.	.
order21_chr3	69717657	chr3	68717657	70717657	.	.	.	.	.	.
order22_chr3	97776564	chr3	96776564	98776564	1	.	.	.	.	.
order23_chr3	129706703	chr3	128706703	130706703	.	.	.	.	.	.
order24_chr3	152802540	chr3	151802540	153802540	.	.	.	.	.	.
order25_chr3	171950062	chr3	170950062	172950062	.	.	.	.	.	.
order26_chr3	190673532	chr3	189673532	191673532	.	6	.	.	.	.
order27_chr4	6676329	chr4	5676329	7676329	.	.	.	.	.	.
order28_chr4	24524760	chr4	23524760	25524760	7	.	.	.	.	.
order29_chr4	46190116	chr4	45190116	47190116	.	.	.	.	.	.
order30_chr4	69582354	chr4	68582354	70582354	.	.	.	.	.	.
order31_chr4	88808533	chr4	87808533	89808533	.	.	.	.	.	.
order32_chr4	109394665	chr4	108394665	110394665	.	.	.	.	.	.
order33_chr4	136368124	chr4	135368124	137368124	.	.	.	.	.	.
order34_chr4	162306114	chr4	161306114	163306114	.	.	.	.	.	.
order35_chr4	185089121	chr4	184089121	186089121	.	.	.	.	.	.
order36_chr5	10219301	chr5	9219301	11219301	.	.	.	.	.	.
order37_chr5	36143200	chr5	35143200	37143200	.	.	.	1	.	.
order38_chr5	55701667	chr5	54701667	56701667	.	.	.	.	.	.
order39_chr5	70467095	chr5	69467095	71467095	.	.	.	.	.	.
order40_chr5	87470218	chr5	86470218	88470218	.	.	.	.	.	.
order41_chr5	109707096	chr5	108707096	110707096	.	.	.	.	.	.
order42_chr5	131536212	chr5	130536212	132536212	.	.	.	.	.	.
order43_chr5	152651674	chr5	151651674	153651674	.	.	.	.	.	.
order44_chr5	173598553	chr5	172598553	174598553	.	.	.	.	.	.
order45_chr6	13385180	chr6	12385180	14385180	.	.	.	.	.	.
order46_chr6	44150814	chr6	43150814	45150814	.	.	.	.	.	.
order47_chr6	80293429	chr6	79293429	81293429	.	.	.	.	.	.
order48_chr6	121673764	chr6	120673764	122673764	.	.	.	.	.	.
order49_chr6	158685924	chr6	157685924	159685924	.	.	.	.	.	.
order50_chr7	7916492	chr7	6916492	8916492	.	.	.	.	.	.
order51_chr7	28930552	chr7	27930552	29930552	.	.	.	.	.	.
order52_chr7	49133562	chr7	48133562	50133562	.	.	.	.	.	.
order53_chr7	70954832	chr7	69954832	71954832	.	.	.	.	.	.
order54_chr7	86763630	chr7	85763630	87763630	.	.	.	.	.	.
order55_chr7	101915890	chr7	100915890	102915890	.	.	.	.	.	.
order56_chr7	117592207	chr7	116592207	118592207	.	.	.	.	.	.
order57_chr7	135594738	chr7	134594738	136594738	.	.	.	.	.	.
order58_chr7	154110087	chr7	153110087	155110087	.	.	.	.	.	.
order59_chr8	7339533	chr8	6339533	8339533	.	.	.	.	1	.
order60_chr8	27805487	chr8	26805487	28805487	.	.	.	.	.	.
order61_chr8	44663293	chr8	43663293	45663293	.	.	.	.	.	.
order62_chr8	66704320	chr8	65704320	67704320	.	.	.	.	.	.
order63_chr8	87777778	chr8	86777778	88777778	.	.	.	.	.	.
order64_chr8	102696728	chr8	101696728	103696728	.	.	.	.	.	.
order65_chr8	115805650	chr8	114805650	116805650	.	.	.	.	.	.
order66_chr8	129688809	chr8	128688809	130688809	.	.	.	.	.	.
order67_chr8	141730228	chr8	140730228	142730228	.	1	.	.	.	.
order68_chr9	11669358	chr9	10669358	12669358	.	.	.	.	.	.
order69_chr9	35344248	chr9	34344248	36344248	.	.	.	.	1	.
order70_chr9	69201478	chr9	68201478	70201478	.	.	.	.	.	.
order71_chr9	81562616	chr9	80562616	82562616	.	.	.	2	2	.
order72_chr9	94034456	chr9	93034456	95034456	.	.	.	.	.	.
order73_chr9	111236960	chr9	110236960	112236960	.	.	.	.	.	.
order74_chr9	125038864	chr9	124038864	126038864	.	.	.	.	.	.
order75_chr9	135052441	chr9	134052441	136052441	.	.	.	.	1	.
order76_chr10	6692292	chr10	5692292	7692292	.	.	.	.	.	.
order77_chr10	26224947	chr10	25224947	27224947	.	.	.	.	.	.
order78_chr10	47731180	chr10	46731180	48731180	.	.	.	.	.	.
order79_chr10	63201798	chr10	62201798	64201798	.	.	.	.	.	.
order80_chr10	76588774	chr10	75588774	77588774	.	.	.	.	.	.
order81_chr10	89195068	chr10	88195068	90195068	.	.	.	.	.	.
order82_chr10	101841800	chr10	100841800	102841800	.	.	2	.	.	.
order83_chr10	114163619	chr10	113163619	115163619	.	.	.	.	.	.
order84_chr10	128994941	chr10	127994941	129994941	.	.	.	.	.	.
order85_chr11	1698459	chr11	698459	2698459	.	.	.	.	4	.
order86_chr11	15517150	chr11	14517150	16517150	.	.	.	.	.	.
order87_chr11	32932366	chr11	31932366	33932366	.	.	.	.	1	.
order88_chr11	45693887	chr11	44693887	46693887	.	.	.	.	.	.
order89_chr11	66901812	chr11	65901812	67901812	.	.	.	.	.	.
order90_chr11	82209982	chr11	81209982	83209982	.	.	28	.	2	.
order91_chr11	97421513	chr11	96421513	98421513	.	.	.	.	.	.
order92_chr11	114946150	chr11	113946150	115946150	.	.	.	.	.	.
order93_chr11	130223018	chr11	129223018	131223018	.	.	.	.	.	.
order94_chr12	9310912	chr12	8310912	10310912	.	.	.	.	.	.
order95_chr12	31602008	chr12	30602008	32602008	.	.	.	.	1	.
order96_chr12	52455148	chr12	51455148	53455148	.	.	.	.	.	.
order97_chr12	73442403	chr12	72442403	74442403	.	.	.	.	.	.
order98_chr12	96721512	chr12	95721512	97721512	.	.	.	.	.	.
order99_chr12	123578786	chr12	122578786	124578786	.	.	.	.	.	.
order100_chr13	22432402	chr13	21432402	23432402	.	1	.	.	.	.
order101_chr13	32206479	chr13	31206479	33206479	2	1	.	.	.	.
order102_chr13	50696050	chr13	49696050	51696050	.	1	.	.	.	.
order103_chr13	94958406	chr13	93958406	95958406	.	.	.	.	.	.
order104_chr13	113123059	chr13	112123059	114123059	.	.	.	.	.	.
order105_chr14	37990382	chr14	36990382	38990382	.	.	.	.	.	.
order106_chr14	60720832	chr14	59720832	61720832	.	.	.	.	.	.
order107_chr14	68398160	chr14	67398160	69398160	.	.	.	.	1	.
order108_chr14	77880099	chr14	76880099	78880099	.	.	.	.	2	.
order109_chr14	90626396	chr14	89626396	91626396	.	.	.	1	.	.
order110_chr14	99985884	chr14	98985884	100985884	.	.	.	.	.	.
order111_chr14	104295441	chr14	103295441	105295441	.	.	.	.	.	.
order112_chr15	41257954	chr15	40257954	42257954	.	.	.	.	.	.
order113_chr15	53433323	chr15	52433323	54433323	2	.	.	.	.	.
order114_chr15	62455676	chr15	61455676	63455676	.	.	.	.	.	.
order115_chr15	69372081	chr15	68372081	70372081	.	.	.	.	1	.
order116_chr15	75977056	chr15	74977056	76977056	.	.	.	1	.	.
order117_chr15	82615744	chr15	81615744	83615744	.	.	1	.	.	.
order118_chr15	89983351	chr15	88983351	90983351	.	.	.	.	.	5
order119_chr15	98753881	chr15	97753881	99753881	.	.	.	.	.	.
order120_chr16	2631416	chr16	1631416	3631416	.	.	.	2	.	.
order121_chr16	12296714	chr16	11296714	13296714	.	.	.	.	.	.
order122_chr16	21981155	chr16	20981155	22981155	.	.	.	.	2	1
order123_chr16	32108052	chr16	31108052	33108052	2	1	.	.	.	.
order124_chr16	47857949	chr16	46857949	48857949	.	3	.	.	.	.
order125_chr16	55920215	chr16	54920215	56920215	.	.	.	.	1	.
order126_chr16	68008427	chr16	67008427	69008427	.	.	.	1	.	.
order127_chr16	78564717	chr16	77564717	79564717	.	.	.	.	.	.
order128_chr16	86987478	chr16	85987478	87987478	.	.	.	.	.	.
order129_chr17	5726246	chr17	4726246	6726246	.	.	.	.	.	.
order130_chr17	16877172	chr17	15877172	17877172	4	.	7	.	.	.
order131_chr17	28415483	chr17	27415483	29415483	156	1	.	.	1	.
order132_chr17	39419486	chr17	38419486	40419486	1	136	120	.	1	.
order133_chr17	48567654	chr17	47567654	49567654	1	2	.	247	6	.
order134_chr17	57911012	chr17	56911012	58911012	.	4	.	2	498	.
order135_chr17	65631762	chr17	64631762	66631762	.	3	.	.	1	.
order136_chr17	73589164	chr17	72589164	74589164	1	.	.	.	5	.
order137_chr17	81127846	chr17	80127846	82127846	.	.	.	.	2	.
order138_chr18	11482742	chr18	10482742	12482742	.	.	.	.	.	.
order139_chr18	24807135	chr18	23807135	25807135	.	.	.	.	.	.
order140_chr18	45038422	chr18	44038422	46038422	.	.	.	.	.	.
order141_chr19	2986753	chr19	1986753	3986753	.	.	.	.	.	.
order142_chr19	9674319	chr19	8674319	10674319	.	2	.	1	.	.
order143_chr19	14988024	chr19	13988024	15988024	32	.	.	.	.	.
order144_chr19	18478578	chr19	17478578	19478578	.	.	.	.	.	.
order145_chr19	32102122	chr19	31102122	33102122	.	.	.	.	.	.
order146_chr19	39290716	chr19	38290716	40290716	.	.	.	.	.	.
order147_chr19	46327073	chr19	45327073	47327073	.	.	.	.	.	.
order148_chr20	17678156	chr20	16678156	18678156	.	1	.	.	2	.
order149_chr20	24455987	chr20	23455987	25455987	.	.	.	.	.	.
order150_chr20	32972014	chr20	31972014	33972014	.	.	.	.	.	.
order151_chr20	38721626	chr20	37721626	39721626	.	.	.	.	.	.
order152_chr20	46151426	chr20	45151426	47151426	1	1	.	.	.	.
order153_chr20	50764363	chr20	49764363	51764363	.	.	.	1	1	.
order154_chr20	55667758	chr20	54667758	56667758	.	1	.	.	.	.
order155_chr20	62610134	chr20	61610134	63610134	.	.	.	.	.	.
order156_chr21	15700185	chr21	14700185	16700185	.	1	.	.	.	.
order157_chr21	35972398	chr21	34972398	36972398	.	.	.	.	.	.
order158_chr21	39398572	chr21	38398572	40398572	.	.	.	.	.	.
order159_chr21	42372374	chr21	41372374	43372374	.	1	.	.	.	.
order160_chr21	45270806	chr21	44270806	46270806	.	.	.	.	.	.
order161_chr22	24507333	chr22	23507333	25507333	.	.	.	.	1	.
order162_chr22	29012384	chr22	28012384	30012384	.	.	.	.	.	.
order163_chr22	33305081	chr22	32305081	34305081	.	.	.	.	.	.
order164_chr22	37211512	chr22	36211512	38211512	.	.	1	.	3	.
order165_chr22	40289083	chr22	39289083	41289083	.	3	.	1	1	.
order166_chr22	43760226	chr22	42760226	44760226	.	.	.	.	1	.
order167_chrX	12995348	chrX	11995348	13995348	.	.	.	.	.	.
order168_chrX	40192748	chrX	39192748	41192748	.	3	.	.	.	.
order169_chrX	101983984	chrX	100983984	102983984	.	.	.	.	.	.
order170_chrX	137539042	chrX	136539042	138539042	.	.	.	.	.	.

## Sheet: Table S2
Table S2. Primer sequences used in Nanopore sequencing
Primer	Sequence (5' to 3')
F02F	AAGTTTGTTTTACTACAGTGCTCAAA
F02R	TGAGCTGCTGTACTCAATTATTCA
F03F	GGTCCTTCCTTGAATGTCACTTAA
F03R	TCCTTCTCTCCCCTCATTCATGTA
F04F	CTTCTGAGGAAACCCAAACACTGT
F04R	CACTATTACTGACAACACAAGGCC
F06F	GTGCTGAGTTAAAATATCCCTTGAAGA
F06R	CTATCCTGATCGTCATATAAAACTGCC
F07F	AAAGTTCGCAGCATTATCTAGTTAGTC
F07R	TGAATCAGCTTGTAAAATATGGAGTGG
F09F	CAGGATCTAAGCAGTATACATGTTGT
F09R	TGGAGTATTGCAGGTTACCTCAA
F10F	TGTACAAGCCTTGAGATAAAT
F10R	CAGAGAATGCAGCAGAAA
F11F	GTACAACATGATTATCACACCGGC
F11R	ACTGGGAAATTAGAAGTAGCAGGG
F12F	TGCTGTCCCTGAAGAAGATGTC
F12R	TGAGACCTGAAAAGCGTAGGAC
F13F	ATAGTCATGTACACAAGCAACCAATAC
F13R	AAAATTCAAGGTTGGCATATTATGGGT
F14F	TGTTTGTTAGCCCTCACTACACTT
F14R	GAATTTGAGGATGTGGAATTCAGC
F15F	TCGTAACAGAAGCTTGAAGTGTTT
F15R	ACTGTCTGTTTCTTGCAACCAAAA
F16F	GGATAAAGGGCCCATTAGCTAAGA
F16R	TGTCACTGAGTTTACTGATCAGCA
F17F	GGATAAAGGGCCCATTAGCTAAGA
F17R	CCTGAGACAAACATCCGTGACG
F19F	CTGATTGGCTGGTCTGTTGCTATG
F19R	TTTGTCAAGAGGCAGTTTCCACAG
F20F	CAGAAAGATAGGCTGGTTGTTTGTG
F20R	AGAAGTTAGATGGAAGGAAATGCAA
F21F	GAATAACTGACACTTGTAGGCTTCG
F21R	TCTTCATACAATCAGATGGAGAGGC
F24F	GGGATTTGATATGGACAATGGTATACA
F24R	CTTATCAAAACCTGTTCTGATTGAGC
ControlF	TTACAGATAAAATGAAGTTCCTTGGGC
ControlR	AAAATATACGTTTCGATGTGGTCAGTT

## Sheet: Table S3
Table S3. Primer sequences used in CRISPR/Cas9 experiments
Symbol	Gene	Sequence (5' to 3')
BCAS3	Breast carcinoma amplified sequence 3	F: CCAATTCGAGCGGCTAGAATC
		R: CACAACAGTACGGTGGGCTT
TBX2	T-box transcription factor 2	F: GCTGACGATTGCCGCTATAAG
		R: GGCTGTCTGGGTGGATGTA
TBX4	T-box transcription factor 4	F: CCATCGCTACAAGTTCTGTGAC
		R: GAATCCGGGTGGACATACAGC
NACA2	Nascent polypeptide associated complex alpha subunit 2	F: GGTGAATCAGTACCAGGGATTG
		R: ACCAGCCAGGCTTTTTGTGT
BRIP1	BRCA1 interacting protein C-terminal helicase 1	F: CTTACCCGTCACAGCTTGCTA
		R: CACTAAGAGATTGTTGCCATGCT
INTS2	Integrator complex subunit 1	F: AACTCATCCTTCGCCTTCTTTCC
		R: GTTTATGCCTAAGCTGCTGTTCTC
MED13	Mediator complex subunit 13	F: GTGAAGAGCATATCACCCTTGCC
		R: AATGCCTGTCCTGTGAGAGTGC
EFCAB3	EF-hand calcium binding domain 3	F: ATGCAATTCCGGTTCAGATAGCC
		R: GCATGTCTTTGAATGGCTTTCCC
METTL2A	Methyltransferase like 2A	F: GCAGTCCTCGCCGATAAGAGC
		R: CTTCCGACCACTCCACATTGTC
TLK2	Tousled like kinase 2	F: CGAGTAGAACAGCCCCTCTAT
		R: TGTCAAGCCGAGGTTTTGCTA
MRC2	Mannose receptor C type 2	F: TGACCGGGAAGCACTGAATCC
		R: GTGCCAGGCTTGGATATGTTGC
MARCH10	Membrane associated ring-CH-type finger 10	F: GAGAAGAAACGCGATCAGTTTTGC
		R: TGGTTCAGTTAGAGCATCCTCCC
GAPDH	Glyceraldehyde-3-phosphate ehydrogenase	F: TGCACCACCAACTGCTTAGCC
		R: GGCATGGACTGTGGTCATGAGC

## Sheet: Table S4
Table S4. Primer sequences used in copy-number analysis
Primer	Locus	Sequence (5' to 3')
17q23	17q23.2	F: GAGGTTTGGGAAGTGTTGCGA
		R: CTGCCCTAATCGAGGTCGGAAT
RPPH1	14q11.2	F: AATGGGCGGAGGAGAGTAGT
		R: AGCTTGGAACAGACTCACGG

## Sheet: Table S5
Table S5. Demographic and clinical characteristics of CTC patient samples
Sample ID	Age	Race	Stage	ER status	PR status	HER2 status	Metastasis
BC009	68	Caucasian	IV	Positive	Positive	Positive	Bone, Liver
BC010	81	Caucasian	IV	Positive	Positive	Negative	Bone
BC015	69	Hispanic	IV	Negative	Negative	Negative	Lymph Nodes, Pleura
BC016	50	Caucasian	IV	Negative	Negative	Positive	Liver
BC018	66	African American	IV	Negative	Negative	Negative	Lung, Brain, Bone
BC019	67	Caucasian	IV	Positive	Positive	Negative	Bone, Axilla
BC020	50	Caucasian/ Middle East	IV	Positive	Positive	Negative	Pleura
BC023	82	Hispanic	IV	Positive	Positive	Negative	Lymph Nodes, Liver, Chest Wall
BC025	70	Hispanic	IV	Negative	Negative	Positive	Bone
